# Supplementary material for: The Effect of Cholesterol in MCF7 Human Breast Cancer Cells
Source: Int J Mol Sci. 2023 Mar 21;24(6):5935. doi: 10.3390/ijms24065935 (PMC10052157; doi:10.3390/ijms24065935)
Supplement: Supplementary file 1 [file ijms-24-05935-s001.zip]

Archive with 1 entries (1 files):
- ijms-2285983-supplementary.pdf
